# Supplementary material for: Practical application of the interim internal threshold of toxicological concern (iTTC): a case study based on clinical data
Source: Arch Toxicol. 2022 Sep 23;97(1):155–64. doi: 10.1007/s00204-022-03371-6 (PMC9816204; doi:10.1007/s00204-022-03371-6)
Supplement: Supplementary file 1 — Supplementary file1 (XLSX 59 KB) [file 204_2022_3371_MOESM1_ESM.xlsx]

## Sheet: Supplemental Table 1
Supplemental Table 1 - Estimation of human bioconcentration factor for case study chemicals using method of Tonnelier et al (2012)
Name	CAS	Fraction unbound to plasma proteinA	Hepatocyte CLint (uL/min/million cells)A	Hepatic tissue CLint (L/h)B	CLH (L/h)C	hBCFD	Log hBCF
Avobenzone	70356-09-1	0.04	22.74	243.136	8.74758	0.354911	-0.449881
Oxybenzone	131-57-7	0.01	15.7	167.864	1.64687	1.87147	0.272183
Octocrylene	6197-30-4	0.01	33.91	362.566	3.48061	0.904102	-0.0437826
Homosalate	118-56-9	0.02	45.39	485.31	8.73201	0.361468	-0.44193
Octisalate	118-60-5	0.02	17	181.764	3.48947	0.884481	-0.0533113
Octinoxate	5466-77-3	0.01	64.34	687.923	6.37514	0.497874	-0.30288
Ecamsule	92761-26-7	0.16	0	0	0	2.9944	0.47631				Equations
A Value obtained from CompTox Chemicals Dashboard except for Ecamsule which was not present in the dashboard so ADMET Predictor version 10 (SimulationPlus, Lancaster, CA) was used. Underlined values represent in silico predictions										Eq 1
B Scaling of hepatocyte intrinsic clearance to hepatic tissue intrinsic clearance was done using equation 1. The number of hepatocytes per gram of liver was assumed to be 99 x 106 cells (Barter et al., 2007) and the liver weight was 1800 grams (Davies and Morris 1993)										Eq 2
C The hepatic tissue CLint was scaled to in vivo hepatic clearance (CLH) (L/hr), the contribution of liver clearance towards systemic plasma clearance, using the well stirred model (Wilkinson and Shand, 1975; Rowland et al., 1973) as shown in equation 2. Qh is blood flow to the liver (87 L/hr (Davies and Morris, 1993)) and fu is the fraction of chemical unbound to plasma protein.										Eq 3
D The human bioconcentration factor (hBCF) was calculated using equation 3, where Qf is the normal adult glomerular filtration rate, QPV is the blood flow in the portal vein, QHA is, VPV is the volume of portal vein blood , fu is fraction unbound in plasma, and CLH is the hepatic clearance. The physiological parameter values used were the same as (Tonnelier et al. 2012): Qf = 6.7 /h, QPV = 63 L/h…
References
Barter ZE, Bayliss MK, Beaune PH, Boobis AR, Carlile DJ, Edwards RJ, Houston JB, Lake BG, Lipscomb JC, Pelkonen OR, Tucker GT, Rostami-Hodjegan A. Scaling factors for the extrapolation of in vivo metabolic drug clearance from in vitro data: reaching a consensus on values of human microsomal protein and hepatocellularity per gram of liver. Curr Drug Metab. 2007 Jan;8(1):33-45. doi: 10.2174/1389200…
Davies B, Morris T. Physiological parameters in laboratory animals and humans. Pharm Res. 1993 Jul;10(7):1093-5. doi: 10.1023/a:1018943613122. PMID: 8378254.
Wilkinson GR, Shand DG. Commentary: a physiological approach to hepatic drug clearance. Clin Pharmacol Ther. 1975 Oct;18(4):377-90. doi: 10.1002/cpt1975184377. PMID: 1164821.
Rowland M, Benet LZ, Graham GG. Clearance concepts in pharmacokinetics. J Pharmacokinet Biopharm. 1973 Apr;1(2):123-36. doi: 10.1007/BF01059626. PMID: 4764426.
Tonnelier A, Coecke S, Zaldívar JM. Screening of chemicals for human bioaccumulative potential with a physiologically based toxicokinetic model. Arch Toxicol. 2012 Mar;86(3):393-403. doi: 10.1007/s00204-011-0768-0. Epub 2011 Nov 17. PMID: 22089525; PMCID: PMC3282909.

## Sheet: Supplemental Table 2
Supplemental table 2 - Summary of internal exposure for case study chemicals
Structure	Name	CAS	SMILES	Molecular Weight	Cmax original units Mean (CV%) [Range]	Exposure scenario			Units Conversion			Ref.
				g/mol	ng/ml	Product composition, %	Formulation	Scenario	Cmax Mean (µM)	Cmax Min (µM)	Cmax Max (µm)
	Avobenzone	70356-09-1	COC1=CC=C(C=C1)C(=O)CC(=O)C1=CC=C(C=C1)C(C)(C)C	310.396	7.1 (73.9) [2.9-28.0]	3	Lotion	Under Maximal Use Conditions: 2mg/cm2 to 75%of body surface area at 0 hours on day 1 and 4 times on day 2 through day 4 at 2-hour intervals	0.022874	0.0093429	0.0902073	Matta et al. (2020)
					3.5 (70.9) [1.0-9.0]	3	Aerosol Spray		0.0112759	0.00322169	0.0289952
					3.5 (73.0) [1-10]	3	Nonaerosol Spray		0.0112759	0.00322169	0.0322169
					3.1 (40.3) [2.0-6.2]	3	Pump Spray		0.00998724	0.00644338	0.0199745
	Oxybenzone	131-57-7	COC1=CC=C(C(=O)C2=CC=CC=C2)C(O)=C1	228.249	258.1 (53.0) [131.3-498.1]	4	Lotion		1.13078	0.575249	2.18227
					180.1 (57.3) [70.1-476.9]	6	Aerosol Spray		0.789051	0.307121	2.08938
	Octocrylene	6197-30-4	CCCCC(CC)COC(=O)C(C#N)=C(C1=CC=CC=C1)C1=CC=CC=C1	361.487	7.8 (87.1) [2.6-38.7]	6	Lotion		0.0215775	0.00719251	0.107058
					6.6 (78.1) [1.4-16.2]	10	Aerosol Spray		0.0182579	0.00387289	0.0448149
					6.6 (103.9) [1.7-34.4]	10	Nonaerosol Spray		0.0182579	0.0047028	0.0951625
	Homosalate	118-56-9	CC1CC(CC(C)(C)C1)OC(=O)C1=C(O)C=CC=C1	262.351	23.1 (68.0) [8.7-67.7]	15	Aerosol Spray		0.08805	0.0331617	0.258051
					17.9 (61.7) [7.4-39]	10	Nonaerosol Spray		0.0682292	0.0282065	0.148656
					14.3 (60.7) [6.7-35.8]	10	Pump Spray		0.0545071	0.0255383	0.136458
	Octisalate	118-60-5	CCCCC(CC)COC(=O)C1=C(O)C=CC=C1	250.34	5.8 (77.4) [2.3-16.7]	5	Nonaerosol Spray		0.0231685	0.0091875	0.0667093
					5.1 (81.6) [2-17.3]	5	Aerosol Spray		0.0203723	0.00798913	0.069106
					4.6 (85.1) [1.5-12.2]	5	Pump Spray		0.018375	0.00599185	0.0487337
	Octinoxate	5466-77-3	CCCCC(CC)COC(=O)C=CC1=CC=C(OC)C=C1	290.405	7.9 (86.5) [2.6-30.6]	7.5	Nonaerosol Spray		0.0272034	0.00895301	0.10537
					6.1 (53.8) [3.2-11.8]	7.5	Pump Spray		0.0210051	0.0110191	0.0406329
	Avobenzone	70356-09-1	COC1=CC=C(C=C1)C(=O)CC(=O)C1=CC=C(C=C1)C(C)(C)C	310.396	4.0 (60.9) [1.6-8.3]	3	Spray 1	2mg/cm2 to 75%of body surface area, 4 times per day for 4 days	0.0128868	0.00515471	0.02674	Matta et al. (2019)
					3.4 (77.3) [1.0-7.3]	3	Spray 2		0.0109537	0.00322169	0.0235183
					4.3 (46.1) [2.8-9.3]	3	Lotion		0.0138533	0.00902073	0.0299617
					1.8 (32.1) [1.1-2.7]	3	Cream		0.00579904	0.00354386	0.00869857
	Oxybenzone	131-57-7	COC1=CC=C(C(=O)C2=CC=CC=C2)C(O)=C1	228.249	209.6 (66.8) [83.3-532.0]	6	Spray 1		0.918295	0.364952	2.33079
					194.9 (52.4) [89.3-350.1]	5	Spray 2		0.853892	0.391239	1.53385
					169.3 (44.5) [103.3-274.6]	4	Lotion		0.741734	0.452576	1.20307
	Octocrylene	6197-30-4	CCCCC(CC)COC(=O)C(C#N)=C(C1=CC=CC=C1)C1=CC=CC=C1	361.487	2.9 (102.0) [1.0-9.8]	2.35	Spray 1		0.00802242	0.00276635	0.0271102
					7.8 (113.3) [2.5-20.4]	10	Spray 2		0.0215775	0.00691588	0.0564336
					5.7 (66.3) [2.8-13.4]	6	Lotion		0.0157682	0.00774578	0.0370691
					5.7 (47.1) [2.9-10.3]	10	Cream		0.0157682	0.00802242	0.0284934
	Ecamsule	92761-26-7	CC1(C)C2CCC1(CS(O)(=O)=O)C(=O)\C2=C\C1=CC=C(\C=C2/C3CCC(CS(O)(=O)=O)(C2=O)C3(C)C)C=C1	562.705	1.5 (166.1) [0.5-12.1]	2	Cream		0.0026657	0.000888565	0.0215033
